# Supplementary material for: A large electroencephalographic motor imagery dataset for electroencephalographic brain computer interfaces
Source: Sci Data. 2018 Oct 16;5:180211. doi: 10.1038/sdata.2018.211 (PMC6190745; doi:10.1038/sdata.2018.211)
Supplement: Supplementary file 1 [file sdata2018211-isa1.zip]

Archive with 3 entries (3 files):
- i_Investigation.txt
- s_Mishchenko225B_study.txt
- a_Mishchenko225B_assay.txt
