# Supplementary material for: A large electroencephalographic motor imagery dataset for electroencephalographic brain computer interfaces
Source: Sci Data. 2018 Oct 16;5:180211. doi: 10.1038/sdata.2018.211 (PMC6190745; doi:10.1038/sdata.2018.211)
Supplement: Supplementary file 1 [file sdata2018211-isa1.zip › a_Mishchenko225B_assay.txt]

Sample Name	Protocol REF	Parameter Value[instrument]	Parameter Value[manufacturer]	Protocol REF	Assay Name	Raw Data File	Comment[Data Repository]	Comment[Data Record Accession]	Comment[Data Record URI]	Factor Value[paradigm]	Factor Value[mental imagery states]	Factor Value[motor imagery]	Factor Value[eeg sampling rate]	Factor Value[user interface]
SubjectJ	Data acquisition	EEG-1200 JE-921A EEG system	Nihon Kohden	BCI interaction paradigms	SubjectJ EEG on 2017-05-04	ExperimentCLA-SubjectJ-170504-3St-LRHand-Inter	figshare	doi:10.6084/m9.figshare.c.3917698	https://doi.org/10.6084/m9.figshare.c.3917698	CLA	3	LRHand	200 Hz	interactive
SubjectJ	Data acquisition	EEG-1200 JE-921A EEG system	Nihon Kohden	BCI interaction paradigms	SubjectJ EEG on 2017-05-10	ExperimentCLA-SubjectJ-170510-3St-LRHand-Inter	figshare	doi:10.6084/m9.figshare.c.3917698	https://doi.org/10.6084/m9.figshare.c.3917698	CLA	3	LRHand	200 Hz	interactive
SubjectJ	Data acquisition	EEG-1200 JE-921A EEG system	Nihon Kohden	BCI interaction paradigms	SubjectJ EEG on 2017-05-08	ExperimentCLA-SubjectJ-170508-3St-LRHand-Inter	figshare	doi:10.6084/m9.figshare.c.3917698	https://doi.org/10.6084/m9.figshare.c.3917698	CLA	3	LRHand	200 Hz	interactive
SubjectI	Data acquisition	EEG-1200 JE-921A EEG system	Nihon Kohden	BCI interaction paradigms	SubjectI EEG on 2016-07-19	Experiment5F-SubjectI-160719-5St-SGLHand-HFREQ	figshare	doi:10.6084/m9.figshare.c.3917698	https://doi.org/10.6084/m9.figshare.c.3917698	5F	5	SGLHand	1000 Hz	standard
SubjectH	Data acquisition	EEG-1200 JE-921A EEG system	Nihon Kohden	BCI interaction paradigms	SubjectH EEG on 2016-08-04	Experiment5F-SubjectH-160804-5St-SGLHand-HFREQ	figshare	doi:10.6084/m9.figshare.c.3917698	https://doi.org/10.6084/m9.figshare.c.3917698	5F	5	SGLHand	1000 Hz	standard
SubjectB	Data acquisition	EEG-1200 JE-921A EEG system	Nihon Kohden	BCI interaction paradigms	SubjectB EEG on 2016-03-09	Experiment5F-SubjectB-160309-5St-SGLHand-HFREQ	figshare	doi:10.6084/m9.figshare.c.3917698	https://doi.org/10.6084/m9.figshare.c.3917698	5F	5	SGLHand	1000 Hz	standard
SubjectC	Data acquisition	EEG-1200 JE-921A EEG system	Nihon Kohden	BCI interaction paradigms	SubjectC EEG on 2016-04-29	Experiment5F-SubjectC-160429-5St-SGLHand-HFREQ	figshare	doi:10.6084/m9.figshare.c.3917698	https://doi.org/10.6084/m9.figshare.c.3917698	5F	5	SGLHand	1000 Hz	standard
SubjectB	Data acquisition	EEG-1200 JE-921A EEG system	Nihon Kohden	BCI interaction paradigms	SubjectB EEG on 2016-03-11	Experiment5F-SubjectB-160311-5St-SGLHand-HFREQ	figshare	doi:10.6084/m9.figshare.c.3917698	https://doi.org/10.6084/m9.figshare.c.3917698	5F	5	SGLHand	1000 Hz	standard
SubjectF	Data acquisition	EEG-1200 JE-921A EEG system	Nihon Kohden	BCI interaction paradigms	SubjectF EEG on 2016-02-10	Experiment5F-SubjectF-160210-5St-SGLHand-HFREQ	figshare	doi:10.6084/m9.figshare.c.3917698	https://doi.org/10.6084/m9.figshare.c.3917698	5F	5	SGLHand	1000 Hz	standard
SubjectG	Data acquisition	EEG-1200 JE-921A EEG system	Nihon Kohden	BCI interaction paradigms	SubjectG EEG on 2016-04-13	Experiment5F-SubjectG-160413-5St-SGLHand-HFREQ	figshare	doi:10.6084/m9.figshare.c.3917698	https://doi.org/10.6084/m9.figshare.c.3917698	5F	5	SGLHand	1000 Hz	standard
SubjectE	Data acquisition	EEG-1200 JE-921A EEG system	Nihon Kohden	BCI interaction paradigms	SubjectE EEG on 2016-03-21	Experiment5F-SubjectE-160321-5St-SGLHand-HFREQ	figshare	doi:10.6084/m9.figshare.c.3917698	https://doi.org/10.6084/m9.figshare.c.3917698	5F	5	SGLHand	1000 Hz	standard
SubjectI	Data acquisition	EEG-1200 JE-921A EEG system	Nihon Kohden	BCI interaction paradigms	SubjectI EEG on 2016-07-23	Experiment5F-SubjectI-160723-5St-SGLHand-HFREQ	figshare	doi:10.6084/m9.figshare.c.3917698	https://doi.org/10.6084/m9.figshare.c.3917698	5F	5	SGLHand	1000 Hz	standard
SubjectG	Data acquisition	EEG-1200 JE-921A EEG system	Nihon Kohden	BCI interaction paradigms	SubjectG EEG on 2016-04-28	Experiment5F-SubjectG-160428-5St-SGLHand-HFREQ	figshare	doi:10.6084/m9.figshare.c.3917698	https://doi.org/10.6084/m9.figshare.c.3917698	5F	5	SGLHand	1000 Hz	standard
SubjectE	Data acquisition	EEG-1200 JE-921A EEG system	Nihon Kohden	BCI interaction paradigms	SubjectE EEG on 2016-04-29	Experiment5F-SubjectE-160429-5St-SGLHand-HFREQ	figshare	doi:10.6084/m9.figshare.c.3917698	https://doi.org/10.6084/m9.figshare.c.3917698	5F	5	SGLHand	1000 Hz	standard
SubjectE	Data acquisition	EEG-1200 JE-921A EEG system	Nihon Kohden	BCI interaction paradigms	SubjectE EEG on 2016-04-15	Experiment5F-SubjectE-160415-5St-SGLHand-HFREQ	figshare	doi:10.6084/m9.figshare.c.3917698	https://doi.org/10.6084/m9.figshare.c.3917698	5F	5	SGLHand	1000 Hz	standard
SubjectA	Data acquisition	EEG-1200 JE-921A EEG system	Nihon Kohden	BCI interaction paradigms	SubjectA EEG on 2016-04-08	Experiment5F-SubjectA-160408-5St-SGLHand-HFREQ	figshare	doi:10.6084/m9.figshare.c.3917698	https://doi.org/10.6084/m9.figshare.c.3917698	5F	5	SGLHand	1000 Hz	standard
SubjectF	Data acquisition	EEG-1200 JE-921A EEG system	Nihon Kohden	BCI interaction paradigms	SubjectF EEG on 2015-10-27	Experiment5F-SubjectF-151027-5St-SGLHand	figshare	doi:10.6084/m9.figshare.c.3917698	https://doi.org/10.6084/m9.figshare.c.3917698	5F	5	SGLHand	200 Hz	standard
SubjectB	Data acquisition	EEG-1200 JE-921A EEG system	Nihon Kohden	BCI interaction paradigms	SubjectB EEG on 2016-03-16	Experiment5F-SubjectB-160316-5St-SGLHand	figshare	doi:10.6084/m9.figshare.c.3917698	https://doi.org/10.6084/m9.figshare.c.3917698	5F	5	SGLHand	200 Hz	standard
SubjectC	Data acquisition	EEG-1200 JE-921A EEG system	Nihon Kohden	BCI interaction paradigms	SubjectC EEG on 2015-12-04	Experiment5F-SubjectC-151204-5St-SGLHand	figshare	doi:10.6084/m9.figshare.c.3917698	https://doi.org/10.6084/m9.figshare.c.3917698	5F	5	SGLHand	200 Hz	standard
SubjectF	Data acquisition	EEG-1200 JE-921A EEG system	Nihon Kohden	BCI interaction paradigms	SubjectF EEG on 2016-02-09	Experiment5F-SubjectF-160209-5St-SGLHand	figshare	doi:10.6084/m9.figshare.c.3917698	https://doi.org/10.6084/m9.figshare.c.3917698	5F	5	SGLHand	200 Hz	standard
SubjectB	Data acquisition	EEG-1200 JE-921A EEG system	Nihon Kohden	BCI interaction paradigms	SubjectB EEG on 2015-11-10	Experiment5F-SubjectB-151110-5St-SGLHand	figshare	doi:10.6084/m9.figshare.c.3917698	https://doi.org/10.6084/m9.figshare.c.3917698	5F	5	SGLHand	200 Hz	standard
SubjectA	Data acquisition	EEG-1200 JE-921A EEG system	Nihon Kohden	BCI interaction paradigms	SubjectA EEG on 2016-04-05	Experiment5F-SubjectA-160405-5St-SGLHand	figshare	doi:10.6084/m9.figshare.c.3917698	https://doi.org/10.6084/m9.figshare.c.3917698	5F	5	SGLHand	200 Hz	standard
SubjectL	Data acquisition	EEG-1200 JE-921A EEG system	Nihon Kohden	BCI interaction paradigms	SubjectL EEG on 2016-10-26	ExperimentNoMT-SubjectL-161026-0States	figshare	doi:10.6084/m9.figshare.c.3917698	https://doi.org/10.6084/m9.figshare.c.3917698	NoMT	0		200 Hz	standard
SubjectK	Data acquisition	EEG-1200 JE-921A EEG system	Nihon Kohden	BCI interaction paradigms	SubjectK EEG on 2016-10-25	ExperimentNoMT-SubjectK-161025-0States	figshare	doi:10.6084/m9.figshare.c.3917698	https://doi.org/10.6084/m9.figshare.c.3917698	NoMT	0		200 Hz	standard
SubjectM	Data acquisition	EEG-1200 JE-921A EEG system	Nihon Kohden	BCI interaction paradigms	SubjectM EEG on 2016-11-16	ExperimentNoMT-SubjectM-161116-0States	figshare	doi:10.6084/m9.figshare.c.3917698	https://doi.org/10.6084/m9.figshare.c.3917698	NoMT	0		200 Hz	standard
SubjectJ	Data acquisition	EEG-1200 JE-921A EEG system	Nihon Kohden	BCI interaction paradigms	SubjectJ EEG on 2016-10-26	ExperimentNoMT-SubjectJ-161026-0States	figshare	doi:10.6084/m9.figshare.c.3917698	https://doi.org/10.6084/m9.figshare.c.3917698	NoMT	0		200 Hz	standard
SubjectF	Data acquisition	EEG-1200 JE-921A EEG system	Nihon Kohden	BCI interaction paradigms	SubjectF EEG on 2016-04-22	ExperimentNoMT-SubjectF-160422-0States	figshare	doi:10.6084/m9.figshare.c.3917698	https://doi.org/10.6084/m9.figshare.c.3917698	NoMT	0		200 Hz	standard
SubjectI	Data acquisition	EEG-1200 JE-921A EEG system	Nihon Kohden	BCI interaction paradigms	SubjectI EEG on 2016-05-12	ExperimentNoMT-SubjectI-160512-0States	figshare	doi:10.6084/m9.figshare.c.3917698	https://doi.org/10.6084/m9.figshare.c.3917698	NoMT	0		200 Hz	standard
SubjectM	Data acquisition	EEG-1200 JE-921A EEG system	Nihon Kohden	BCI interaction paradigms	SubjectM EEG on 2016-11-24	ExperimentHaLT-SubjectM-161124-6States	figshare	doi:10.6084/m9.figshare.c.3917698	https://doi.org/10.6084/m9.figshare.c.3917698	HaLT	6		200 Hz	standard
SubjectM	Data acquisition	EEG-1200 JE-921A EEG system	Nihon Kohden	BCI interaction paradigms	SubjectM EEG on 2016-11-17	ExperimentHaLT-SubjectM-161117-6States	figshare	doi:10.6084/m9.figshare.c.3917698	https://doi.org/10.6084/m9.figshare.c.3917698	HaLT	6		200 Hz	standard
SubjectH	Data acquisition	EEG-1200 JE-921A EEG system	Nihon Kohden	BCI interaction paradigms	SubjectH EEG on 2016-06-28	ExperimentNoMT-SubjectH-160628-0States	figshare	doi:10.6084/m9.figshare.c.3917698	https://doi.org/10.6084/m9.figshare.c.3917698	NoMT	0		200 Hz	standard
SubjectM	Data acquisition	EEG-1200 JE-921A EEG system	Nihon Kohden	BCI interaction paradigms	SubjectM EEG on 2016-11-08	ExperimentHaLT-SubjectM-161108-6States	figshare	doi:10.6084/m9.figshare.c.3917698	https://doi.org/10.6084/m9.figshare.c.3917698	HaLT	6		200 Hz	standard
SubjectK	Data acquisition	EEG-1200 JE-921A EEG system	Nihon Kohden	BCI interaction paradigms	SubjectK EEG on 2016-11-08	ExperimentHaLT-SubjectK-161108-6States	figshare	doi:10.6084/m9.figshare.c.3917698	https://doi.org/10.6084/m9.figshare.c.3917698	HaLT	6		200 Hz	standard
SubjectL	Data acquisition	EEG-1200 JE-921A EEG system	Nihon Kohden	BCI interaction paradigms	SubjectL EEG on 2016-12-05	ExperimentHaLT-SubjectL-161205-6States	figshare	doi:10.6084/m9.figshare.c.3917698	https://doi.org/10.6084/m9.figshare.c.3917698	HaLT	6		200 Hz	standard
SubjectK	Data acquisition	EEG-1200 JE-921A EEG system	Nihon Kohden	BCI interaction paradigms	SubjectK EEG on 2016-10-27	ExperimentHaLT-SubjectK-161027-6States	figshare	doi:10.6084/m9.figshare.c.3917698	https://doi.org/10.6084/m9.figshare.c.3917698	HaLT	6		200 Hz	standard
SubjectJ	Data acquisition	EEG-1200 JE-921A EEG system	Nihon Kohden	BCI interaction paradigms	SubjectJ EEG on 2016-11-21	ExperimentHaLT-SubjectJ-161121-6States	figshare	doi:10.6084/m9.figshare.c.3917698	https://doi.org/10.6084/m9.figshare.c.3917698	HaLT	6		200 Hz	standard
SubjectL	Data acquisition	EEG-1200 JE-921A EEG system	Nihon Kohden	BCI interaction paradigms	SubjectL EEG on 2016-11-16	ExperimentHaLT-SubjectL-161116-6States	figshare	doi:10.6084/m9.figshare.c.3917698	https://doi.org/10.6084/m9.figshare.c.3917698	HaLT	6		200 Hz	standard
SubjectI	Data acquisition	EEG-1200 JE-921A EEG system	Nihon Kohden	BCI interaction paradigms	SubjectI EEG on 2016-06-28	ExperimentHaLT-SubjectI-160628-6States	figshare	doi:10.6084/m9.figshare.c.3917698	https://doi.org/10.6084/m9.figshare.c.3917698	HaLT	6		200 Hz	standard
SubjectI	Data acquisition	EEG-1200 JE-921A EEG system	Nihon Kohden	BCI interaction paradigms	SubjectI EEG on 2016-06-09	ExperimentHaLT-SubjectI-160609-6States	figshare	doi:10.6084/m9.figshare.c.3917698	https://doi.org/10.6084/m9.figshare.c.3917698	HaLT	6		200 Hz	standard
SubjectH	Data acquisition	EEG-1200 JE-921A EEG system	Nihon Kohden	BCI interaction paradigms	SubjectH EEG on 2016-07-20	ExperimentHaLT-SubjectH-160720-6States	figshare	doi:10.6084/m9.figshare.c.3917698	https://doi.org/10.6084/m9.figshare.c.3917698	HaLT	6		200 Hz	standard
SubjectG	Data acquisition	EEG-1200 JE-921A EEG system	Nihon Kohden	BCI interaction paradigms	SubjectG EEG on 2016-04-12	ExperimentHaLT-SubjectG-160412-6States	figshare	doi:10.6084/m9.figshare.c.3917698	https://doi.org/10.6084/m9.figshare.c.3917698	HaLT	6		200 Hz	standard
SubjectH	Data acquisition	EEG-1200 JE-921A EEG system	Nihon Kohden	BCI interaction paradigms	SubjectH EEG on 2016-07-22	ExperimentHaLT-SubjectH-160722-6States	figshare	doi:10.6084/m9.figshare.c.3917698	https://doi.org/10.6084/m9.figshare.c.3917698	HaLT	6		200 Hz	standard
SubjectG	Data acquisition	EEG-1200 JE-921A EEG system	Nihon Kohden	BCI interaction paradigms	SubjectG EEG on 2016-03-01	ExperimentHaLT-SubjectG-160301-6States	figshare	doi:10.6084/m9.figshare.c.3917698	https://doi.org/10.6084/m9.figshare.c.3917698	HaLT	6		200 Hz	standard
SubjectG	Data acquisition	EEG-1200 JE-921A EEG system	Nihon Kohden	BCI interaction paradigms	SubjectG EEG on 2016-03-22	ExperimentHaLT-SubjectG-160322-6States	figshare	doi:10.6084/m9.figshare.c.3917698	https://doi.org/10.6084/m9.figshare.c.3917698	HaLT	6		200 Hz	standard
SubjectF	Data acquisition	EEG-1200 JE-921A EEG system	Nihon Kohden	BCI interaction paradigms	SubjectF EEG on 2016-02-04	ExperimentHaLT-SubjectF-160204-6States	figshare	doi:10.6084/m9.figshare.c.3917698	https://doi.org/10.6084/m9.figshare.c.3917698	HaLT	6		200 Hz	standard
SubjectF	Data acquisition	EEG-1200 JE-921A EEG system	Nihon Kohden	BCI interaction paradigms	SubjectF EEG on 2016-02-03	ExperimentHaLT-SubjectF-160203-6States	figshare	doi:10.6084/m9.figshare.c.3917698	https://doi.org/10.6084/m9.figshare.c.3917698	HaLT	6		200 Hz	standard
SubjectE	Data acquisition	EEG-1200 JE-921A EEG system	Nihon Kohden	BCI interaction paradigms	SubjectE EEG on 2016-03-04	ExperimentHaLT-SubjectE-160304-6States	figshare	doi:10.6084/m9.figshare.c.3917698	https://doi.org/10.6084/m9.figshare.c.3917698	HaLT	6		200 Hz	standard
SubjectF	Data acquisition	EEG-1200 JE-921A EEG system	Nihon Kohden	BCI interaction paradigms	SubjectF EEG on 2016-02-02	ExperimentHaLT-SubjectF-160202-6States	figshare	doi:10.6084/m9.figshare.c.3917698	https://doi.org/10.6084/m9.figshare.c.3917698	HaLT	6		200 Hz	standard
SubjectE	Data acquisition	EEG-1200 JE-921A EEG system	Nihon Kohden	BCI interaction paradigms	SubjectE EEG on 2016-02-26	ExperimentHaLT-SubjectE-160226-6States	figshare	doi:10.6084/m9.figshare.c.3917698	https://doi.org/10.6084/m9.figshare.c.3917698	HaLT	6		200 Hz	standard
SubjectB	Data acquisition	EEG-1200 JE-921A EEG system	Nihon Kohden	BCI interaction paradigms	SubjectB EEG on 2016-02-29	ExperimentHaLT-SubjectB-160229-6States	figshare	doi:10.6084/m9.figshare.c.3917698	https://doi.org/10.6084/m9.figshare.c.3917698	HaLT	6		200 Hz	standard
SubjectE	Data acquisition	EEG-1200 JE-921A EEG system	Nihon Kohden	BCI interaction paradigms	SubjectE EEG on 2016-02-19	ExperimentHaLT-SubjectE-160219-6States	figshare	doi:10.6084/m9.figshare.c.3917698	https://doi.org/10.6084/m9.figshare.c.3917698	HaLT	6		200 Hz	standard
SubjectC	Data acquisition	EEG-1200 JE-921A EEG system	Nihon Kohden	BCI interaction paradigms	SubjectC EEG on 2016-03-02	ExperimentHaLT-SubjectC-160302-6States	figshare	doi:10.6084/m9.figshare.c.3917698	https://doi.org/10.6084/m9.figshare.c.3917698	HaLT	6		200 Hz	standard
SubjectC	Data acquisition	EEG-1200 JE-921A EEG system	Nihon Kohden	BCI interaction paradigms	SubjectC EEG on 2016-02-24	ExperimentHaLT-SubjectC-160224-6States	figshare	doi:10.6084/m9.figshare.c.3917698	https://doi.org/10.6084/m9.figshare.c.3917698	HaLT	6		200 Hz	standard
SubjectB	Data acquisition	EEG-1200 JE-921A EEG system	Nihon Kohden	BCI interaction paradigms	SubjectB EEG on 2016-02-25	ExperimentHaLT-SubjectB-160225-6States	figshare	doi:10.6084/m9.figshare.c.3917698	https://doi.org/10.6084/m9.figshare.c.3917698	HaLT	6		200 Hz	standard
SubjectA	Data acquisition	EEG-1200 JE-921A EEG system	Nihon Kohden	BCI interaction paradigms	SubjectA EEG on 2016-03-10	ExperimentHaLT-SubjectA-160310-6States	figshare	doi:10.6084/m9.figshare.c.3917698	https://doi.org/10.6084/m9.figshare.c.3917698	HaLT	6		200 Hz	standard
SubjectA	Data acquisition	EEG-1200 JE-921A EEG system	Nihon Kohden	BCI interaction paradigms	SubjectA EEG on 2016-03-08	ExperimentHaLT-SubjectA-160308-6States	figshare	doi:10.6084/m9.figshare.c.3917698	https://doi.org/10.6084/m9.figshare.c.3917698	HaLT	6		200 Hz	standard
SubjectB	Data acquisition	EEG-1200 JE-921A EEG system	Nihon Kohden	BCI interaction paradigms	SubjectB EEG on 2016-02-18	ExperimentHaLT-SubjectB-160218-6States	figshare	doi:10.6084/m9.figshare.c.3917698	https://doi.org/10.6084/m9.figshare.c.3917698	HaLT	6		200 Hz	standard
SubjectB	Data acquisition	EEG-1200 JE-921A EEG system	Nihon Kohden	BCI interaction paradigms	SubjectB EEG on 2015-11-11	ExperimentFREEFORM-SubjectB-151111-2States	figshare	doi:10.6084/m9.figshare.c.3917698	https://doi.org/10.6084/m9.figshare.c.3917698	FREEFORM	2		200 Hz	standard
SubjectC	Data acquisition	EEG-1200 JE-921A EEG system	Nihon Kohden	BCI interaction paradigms	SubjectC EEG on 2015-12-08	ExperimentFREEFORM-SubjectC-151208-2States	figshare	doi:10.6084/m9.figshare.c.3917698	https://doi.org/10.6084/m9.figshare.c.3917698	FREEFORM	2		200 Hz	standard
SubjectC	Data acquisition	EEG-1200 JE-921A EEG system	Nihon Kohden	BCI interaction paradigms	SubjectC EEG on 2015-12-10	ExperimentFREEFORM-SubjectC-151210-2States	figshare	doi:10.6084/m9.figshare.c.3917698	https://doi.org/10.6084/m9.figshare.c.3917698	FREEFORM	2		200 Hz	standard
SubjectA	Data acquisition	EEG-1200 JE-921A EEG system	Nihon Kohden	BCI interaction paradigms	SubjectA EEG on 2016-02-23	ExperimentHaLT-SubjectA-160223-6States	figshare	doi:10.6084/m9.figshare.c.3917698	https://doi.org/10.6084/m9.figshare.c.3917698	HaLT	6		200 Hz	standard
SubjectE	Data acquisition	EEG-1200 JE-921A EEG system	Nihon Kohden	BCI interaction paradigms	SubjectE EEG on 2016-01-19	ExperimentCLA-SubjectE-160119-3States	figshare	doi:10.6084/m9.figshare.c.3917698	https://doi.org/10.6084/m9.figshare.c.3917698	CLA	3		200 Hz	standard
SubjectF	Data acquisition	EEG-1200 JE-921A EEG system	Nihon Kohden	BCI interaction paradigms	SubjectF EEG on 2015-09-16	ExperimentCLA-SubjectF-150916-3States	figshare	doi:10.6084/m9.figshare.c.3917698	https://doi.org/10.6084/m9.figshare.c.3917698	CLA	3		200 Hz	standard
SubjectE	Data acquisition	EEG-1200 JE-921A EEG system	Nihon Kohden	BCI interaction paradigms	SubjectE EEG on 2016-01-22	ExperimentCLA-SubjectE-160122-3States	figshare	doi:10.6084/m9.figshare.c.3917698	https://doi.org/10.6084/m9.figshare.c.3917698	CLA	3		200 Hz	standard
SubjectF	Data acquisition	EEG-1200 JE-921A EEG system	Nihon Kohden	BCI interaction paradigms	SubjectF EEG on 2015-09-28	ExperimentCLA-SubjectF-150928-3States	figshare	doi:10.6084/m9.figshare.c.3917698	https://doi.org/10.6084/m9.figshare.c.3917698	CLA	3		200 Hz	standard
SubjectF	Data acquisition	EEG-1200 JE-921A EEG system	Nihon Kohden	BCI interaction paradigms	SubjectF EEG on 2015-09-17	ExperimentCLA-SubjectF-150917-3States	figshare	doi:10.6084/m9.figshare.c.3917698	https://doi.org/10.6084/m9.figshare.c.3917698	CLA	3		200 Hz	standard
SubjectE	Data acquisition	EEG-1200 JE-921A EEG system	Nihon Kohden	BCI interaction paradigms	SubjectE EEG on 2015-12-25	ExperimentCLA-SubjectE-151225-3States	figshare	doi:10.6084/m9.figshare.c.3917698	https://doi.org/10.6084/m9.figshare.c.3917698	CLA	3		200 Hz	standard
SubjectB	Data acquisition	EEG-1200 JE-921A EEG system	Nihon Kohden	BCI interaction paradigms	SubjectB EEG on 2015-12-15	ExperimentCLA-SubjectB-151215-3States	figshare	doi:10.6084/m9.figshare.c.3917698	https://doi.org/10.6084/m9.figshare.c.3917698	CLA	3		200 Hz	standard
SubjectC	Data acquisition	EEG-1200 JE-921A EEG system	Nihon Kohden	BCI interaction paradigms	SubjectC EEG on 2015-12-23	ExperimentCLA-SubjectC-151223-3States	figshare	doi:10.6084/m9.figshare.c.3917698	https://doi.org/10.6084/m9.figshare.c.3917698	CLA	3		200 Hz	standard
SubjectC	Data acquisition	EEG-1200 JE-921A EEG system	Nihon Kohden	BCI interaction paradigms	SubjectC EEG on 2015-12-16	ExperimentCLA-SubjectC-151216-3States	figshare	doi:10.6084/m9.figshare.c.3917698	https://doi.org/10.6084/m9.figshare.c.3917698	CLA	3		200 Hz	standard
SubjectC	Data acquisition	EEG-1200 JE-921A EEG system	Nihon Kohden	BCI interaction paradigms	SubjectC EEG on 2015-11-26	ExperimentCLA-SubjectC-151126-3States	figshare	doi:10.6084/m9.figshare.c.3917698	https://doi.org/10.6084/m9.figshare.c.3917698	CLA	3		200 Hz	standard
SubjectD	Data acquisition	EEG-1200 JE-921A EEG system	Nihon Kohden	BCI interaction paradigms	SubjectD EEG on 2015-11-25	ExperimentCLA-SubjectD-151125-3States	figshare	doi:10.6084/m9.figshare.c.3917698	https://doi.org/10.6084/m9.figshare.c.3917698	CLA	3		200 Hz	standard
SubjectB	Data acquisition	EEG-1200 JE-921A EEG system	Nihon Kohden	BCI interaction paradigms	SubjectB EEG on 2015-10-20	ExperimentCLA-SubjectB-151020-3States	figshare	doi:10.6084/m9.figshare.c.3917698	https://doi.org/10.6084/m9.figshare.c.3917698	CLA	3		200 Hz	standard
SubjectB	Data acquisition	EEG-1200 JE-921A EEG system	Nihon Kohden	BCI interaction paradigms	SubjectB EEG on 2015-10-19	ExperimentCLA-SubjectB-151019-3States	figshare	doi:10.6084/m9.figshare.c.3917698	https://doi.org/10.6084/m9.figshare.c.3917698	CLA	3		200 Hz	standard
SubjectA	Data acquisition	EEG-1200 JE-921A EEG system	Nihon Kohden	BCI interaction paradigms	SubjectA EEG on 2016-01-08	ExperimentCLA-SubjectA-160108-3States	figshare	doi:10.6084/m9.figshare.c.3917698	https://doi.org/10.6084/m9.figshare.c.3917698	CLA	3		200 Hz	standard
